# Supplementary material for: Resveratrol as an Adjunct Therapy in Periodontal Disease: A Systematic Review and Meta-Analysis
Source: Nutrients. 2026 Jul 7;18(13):2212. doi: 10.3390/nu18132212 (PMC13363819; doi:10.3390/nu18132212)
Supplement: Supplementary file 1 [file nutrients-18-02212-s001.zip]

Archive with 1 entries (1 files):
- nutrients-4327130-supplementary.pdf
